# Supplementary material for: Bioinspired Swimming Robots with 3D Biomimetic Shark Denticle Structures for Controlled Marangoni Propulsion
Source: Biomimetics (Basel). 2025 Jul 22;10(8):479. doi: 10.3390/biomimetics10080479 (PMC12383345; doi:10.3390/biomimetics10080479)
Supplement: Supplementary file 1 [file biomimetics-10-00479-s001.zip]

Archive with 1 entries (1 files):
- biomimetics-3711786-supplementary.pdf
